# Supplementary material for: Direct Sequencing from the Minimal Number of DNA Molecules Needed to Fill a 454 Picotiterplate
Source: PLoS One. 2014 Jun 2;9(6):e97379. doi: 10.1371/journal.pone.0097379 (PMC4041646; doi:10.1371/journal.pone.0097379)
Supplement: Table S1 — Calculation of number of molecules needed for minimal library preparation. The file shows how the number of molecules contained in the library was calculated in this work. Users can replace the green cells with their own measured values. (XLS) [file pone.0097379.s008.xls]

## Sheet: Sheet1
	Standard DNA:
	Concentration of a standard	Cp	Number of molecules	Logarithm	Size of the standard	Slope	Point 0 – Cp where no molecules are present
	43	3.65	1.9725e+11	11.295	202	-3.077	38.1718
	4.3	6.33	1.9725e+10	10.295
	0.43	9.84	1.9725e+09	9.29502
	0.043	12.7	1.9725e+08	8.29502
	0.0043	15.47	1.9725e+07	7.29502
	0.00043	18.9	1.9725e+06	6.29502
	Minimal libraries	Number of beads/ss DNA molecules required for loading on target PTP region size	Minimal Cpfor a library in volume of 44 μl*
	1/16 region of PTP	125000	28.4717
	1/8 region of PTP	340000	27.1346
	1/4 region of PTP	790000	26.0079
	1/2 region of PTP	2000000	24.7667
	Example:
	Minimal libraries	Number of beads/ssDNA molecules required for loading on target PTP region size	% of the region covered by one MID	Volume of your library (μl)*	Minimal number of beads/ssDNA molecules which must be contained in the volume of your library	Minimal number of ds DNA molecules /μl	Minimal Cp for this library
	region of PTP	340000	0.5	44	170000	1931.82	28.0608
		Obtained mean Cp	Number of ds DNA molecules/μl	Number of ssDNA molecules in your library volume	μl needed for obtaining required number of beads	Difference between obtained Cp and minimal required Cp
			Note: Resulting number must be higher than the “Minimal number of ds DNA molecules /μl”	Note: Resulting number must be higher than the “Minimal number of beads/ssDNA molecules which must be contained in the volume of your library”	Note: Resulting number must be lower than the final volume of your library. If you plan to combine several MIDs in your target PTP region, emPCR will be performed with pooled libraries with different MIDs that must result in the number of beads/ssDNA molecules required for the whole PTP region (e.g. 340000 beads for 1/8 PTP). For optimal performance, the pooled library volume put in emPCR should …	Note: If this values is negative, library should be additionally amplified with emPCR primers in low number of cycles.
	DS-Y5	29.96	466.399	41043.1	182.248	-1.89915
	Calculation of how many cycles of additional amplification with emPCR primers are needed:
	Difference between obtained Cp and minimal required Cp	-1.89915
	Number of cycles required for additional amplification with emPCR**	3.7983
	DS-Y5-amplified with 4 cycles	26.97	4370.02	384561	19.4507	1.09085
	* The libraries in our protocol are finally resuspended in 50 μl, but few microliters are spend for library quantification and quality control (finally cca 44 microliters)
	**Higher number of amplification cycles increase coverage bias. If the value is very high, redesign your experiments for sequencign in smaller PTP region
